# Supplementary material for: An International Comparison of Presentation, Outcomes and CORONET Predictive Score Performance in Patients with Cancer Presenting with COVID-19 across Different Pandemic Waves
Source: Cancers (Basel). 2022 Aug 16;14(16):3931. doi: 10.3390/cancers14163931 (PMC9406013; doi:10.3390/cancers14163931)
Supplement: Supplementary file 1 [file cancers-14-03931-s001.zip]

Archive with 1 entries (1 files):
- cancers-1790646-supplementary.pdf
